# Supplementary material for: The Role of Neutrophil-to-Lymphocyte Ratio in Risk Stratification and Prognostication of COVID-19: A Systematic Review and Meta-Analysis
Source: Vaccines (Basel). 2022 Aug 1;10(8):1233. doi: 10.3390/vaccines10081233 (PMC9415708; doi:10.3390/vaccines10081233)
Supplement: Supplementary file 1 [file vaccines-10-01233-s001.zip]

Archive with 1 entries (1 files):
- vaccines-1811881-supplementary.pdf
